# Supplementary material for: Workplace health promotion for older workers: a systematic literature review
Source: BMC Health Serv Res. 2016 Sep 5;16(Suppl 5):329. doi: 10.1186/s12913-016-1518-z (PMC5016729; doi:10.1186/s12913-016-1518-z)
Supplement: Additional file 1: — Quality assessment of the included studies. (XLSX 17.0 KB) [file 12913_2016_1518_MOESM1_ESM.xlsx]

## Sheet: Sheet1
	SELECTION BIAS			STUDY DESIGN					CONFOUNDERS			BLINDING			DATA COLLECTION METHODS			WITHDRAWALS AND DROP-OUTS			INTERVENTION INTEGRITY			ANALYSES
Author, year	Are the individuals selected to participate in the study likely to be representative of the target population?	What percentage of selected individuals agreed to participate?	Section rating	Study design	Was the study described as randomized?	Was the method of randomization described	Was the method appropriate	Section rating2	Were there important differences between groups prior to the intervention?	Percentage of relevant confounders that were controlled (either in the design (e.g. stratification, matching) or analysis)?	Section rating3	Was (were) the outcome assessor(s) aware of the intervention or exposure status of participants?	Were the study participants aware of the research question?	Section rating4	Were data collection tools shown to be valid?	Were data collection tools shown to be reliable?	Section rating5	Were withdrawals and drop-outs reported in terms of numbers and/or reasons per group?	Percentage of participants completing the study. (If the percentage differs by groups, record the lowest).	Section rating6	What percentage of participants received the allocated intervention or exposure of interest?	Was the consistency of the intervention measured?	Is it likely that subjects received an unintended intervention (contamination or co-intervention) that may influence the results?	Unit of allocation (circle one)	Indicate the unit of analysis (circle one)	Are the statistical methods appropriate for the study design?	Is the analysis performed by intervention allocation status (i.e. intention to treat) rather than the actual intervention received?	GLOBAL PAPER RATING
Wallen et al. 2006.	SOMEWHAT LIKELY	60-79%	MODERATE	Cross Sectional	NO			MODERATE	CAN'T TELL	CAN'T TELL	WEAK	YES	YES	WEAK	YES	NO	WEAK	NOT APPLICABLE		WEAK	80-100%	NO	NO	PRACTICE/OFFICE	ORGANIZATION/INSTITUTION	YES	CAN'T TELL	WEAK
McDonald et al.2010.	SOMEWHAT LIKELY	CAN'T TELL	MODERATE	Collective case study	NO			MODERATE	CAN'T TELL	CAN'T TELL	WEAK	YES	YES	WEAK	NO	NO	WEAK	NOT APPLICABLE		WEAK	LESS THAN 60%	NO	NO	PRACTICE/OFFICE	ORGANIZATION/INSTITUTION	NOT APPLICABLE	CAN'T TELL	Not Classifiable
Karazman et al. 2000.	SOMEWHAT LIKELY	60-79%	MODERATE	COHORT(1 group)	NO			MODERATE	CAN'T TELL	CAN'T TELL	WEAK	YES	YES	WEAK	YES	YES	STRONG	NO		WEAK	80-100%	NO	NO	COMMUNITY	ORGANIZATION/INSTITUTION	YES	CAN'T TELL	WEAK
De Boer et al. 2004.	VERY LIKELY	60-79%	MODERATE	RCT	YES	NO	NO	STRONG	NO	CAN'T TELL	WEAK	CAN'T TELL	CAN'T TELL	MODERATE	YES	YES	STRONG	YES	60-79%	MODERATE	LESS THAN 60%	YES	NO	PRACTICE/OFFICE	ORGANIZATION/INSTITUTION	YES	YES	STRONG
Goine et al. 2004.	SOMEWHAT LIKELY	80-100%	MODERATE	COHORT				MODERATE	CAN'T TELL	80-100%	MODERATE	CAN'T TELL	CAN'T TELL	MODERATE	NO	NO	WEAK	YES	80-100%	STRONG	LESS THAN 60%	CAN'T TELL	CAN'T TELL	PRACTICE/OFFICE	PRACTICE/OFFICE ORGANIZATION/INSTITUTION	YES	NOT APPLICABLE	MODERATE
Härmä et al. 2005.	SOMEWHAT LIKELY	60-79%	MODERATE	NCT (field int.study)	NO			STRONG	NO	CAN'T TELL	WEAK	CAN'T TELL	YES	WEAK	YES	YES	STRONG	YES	60-79%	MODERATE	LESS THAN 60%	YES	NO	PRACTICE/OFFICE	PRACTICE/OFFICE	YES	NO	WEAK
Mackey et al. 2011. in press	VERY LIKELY	CAN'T TELL	MODERATE	RCT	YES	NO		STRONG	CAN'T TELL	CAN'T TELL	WEAK	CAN'T TELL	CAN'T TELL	MODERATE	CAN'T TELL	CAN'T TELL	WEAK	CAN'T TELL		WEAK	LESS THAN 60%	CAN'T TELL	CAN'T TELL	ORGANIZATION/INSTITUTION	ORGANIZATION/INSTITUTION	CAN'T TELL	CAN'T TELL	Not Classifiable
Siukola et al. 2011.	SOMEWHAT LIKELY	CAN'T TELL	MODERATE	NCT	NO			STRONG	YES	80-100%	MODERATE	YES	CAN'T TELL	WEAK	CAN'T TELL	CAN'T TELL	WEAK	NO	CAN'T TELL	WEAK	LESS THAN 60%	CAN'T TELL	CAN'T TELL	PRACTICE/OFFICE	ORGANIZATION/INSTITUTION	YES	NO	WEAK
Palumbo et al. 2012.	VERY LIKELY	LESS THAN 60%	MODERATE	RCT	YES	NO		STRONG	NO	CAN'T TELL	WEAK	CAN'T TELL	CAN'T TELL	MODERATE	YES	YES	STRONG	YES	80-100%	STRONG	LESS THAN 60%	CAN'T TELL	CAN'T TELL	PRACTICE/OFFICE	ORGANIZATION/INSTITUTION	YES	CAN'T TELL	MODERATE
Strijk et al. 2013.	VERY LIKELY	LESS THAN 60%	MODERATE	RCT	YES	YES	YES	STRONG	NO	80-100%	STRONG	YES	YES	WEAK	YES	YES	STRONG	CAN'T TELL	60-79%	MODERATE	LESS THAN 60%	YES	CAN'T TELL	COMMUNITY, PRACTICE/OFFICE	ORGANIZATION/INSTITUTION	YES	YES	MODERATE
van Dongen et al. 2013.				cost effectiveness of RCT																								Not Classifiable
Rutanen et al. 2014.	VERY LIKELY	60-79%	MODERATE	RCT	YES	NO		STRONG	NO	80-100%	STRONG	YES	YES	WEAK	YES	YES	STRONG	CAN'T TELL	80-100%	STRONG	LESS THAN 60%	YES	CAN'T TELL	COMMUNITY, ORGANIZATION/INSTITUTION	ORGANIZATION/INSTITUTION	YES	NO	MODERATE
Koolhaas et al. 2015.	SOMEWHAT LIKELY	60-79%	MODERATE	NCT (quasi experimental)	NO			STRONG	YES	80-100%	MODERATE	YES	CAN'T TELL	WEAK	YES	YES	STRONG	YES	60-79%	MODERATE	LESS THAN 60%	YES	CAN'T TELL	PRACTICE/OFFICE	ORGANIZATION/INSTITUTION	YES	YES	MODERATE
Hughes et al. 2011.	VERY LIKELY	60-79%	MODERATE	RCT	YES	YES	YES	STRONG	NO	CAN'T TELL	MODERATE	YES	YES	WEAK	YES	YES	STRONG	YES	80-100%	STRONG	60-79%	YES	CAN'T TELL	PRACTICE/OFFICE	ORGANIZATION/INSTITUTION	YES	NO	MODERATE
Merrill et al. 2011.	SOMEWHAT LIKELY	80-100%	MODERATE	COHORT(1 group)				STRONG	CAN'T TELL	CAN'T TELL	WEAK	CAN'T TELL	CAN'T TELL	MODERATE	YES	YES	STRONG	CAN'T TELL	60-79%	MODERATE	80-100%	CAN'T TELL	NO	PRACTICE/OFFICE	ORGANIZATION/INSTITUTION	YES	NOT APPLICABLE	MODERATE
Strijk et al. 2012.	VERY LIKELY	LESS THAN 60%	MODERATE	RCT	YES	YES	YES	STRONG	NO	80-100%	STRONG	YES	YES	WEAK	YES	YES	STRONG	CAN'T TELL	60-79%	MODERATE	LESS THAN 60%	YES	CAN'T TELL	COMMUNITY, PRACTICE/OFFICE	ORGANIZATION/INSTITUTION	YES	YES	MODERATE
Chen et al. 2014.	SOMEWHAT LIKELY	60-79%	MODERATE	NCT (quasi experimental)	NO			STRONG	NO	80-100%	STRONG	NO	CAN'T TELL	MODERATE	YES	YES	STRONG	YES	80-100%	STRONG	LESS THAN 60%	YES	CAN'T TELL	PRACTICE/OFFICE	ORGANIZATION/INSTITUTION	YES	NO	STRONG
Cook et al. 2015.	VERY LIKELY	LESS THAN 60%	MODERATE	RCT	YES	YES	YES	STRONG	NO	CAN'T TELL	WEAK	CAN'T TELL	YES	WEAK	YES	YES	STRONG	YES	80-100%	STRONG	LESS THAN 60%	YES	CAN'T TELL	PRACTICE/OFFICE	ORGANIZATION/INSTITUTION	YES	YES	WEAK
